# Supplementary material for: Molecular characterization of florfenicol and oxazolidinone resistance in Enterococcus isolates from animals in China
Source: Front Microbiol. 2022 Jul 26;13:811692. doi: 10.3389/fmicb.2022.811692 (PMC9360786; doi:10.3389/fmicb.2022.811692)
Supplement: Supplementary file 2 [file Table_5.XLS]

## Sheet: Sheet1
TABLE S2 | Characteristics of the original isolates and the transconjugant and the recombinant.
Isolate	Source	Bacterium			MICs (mg/L)														Resistance genes
			CHLb	FFC	LZD	AMP	GEN	SPT	NOR	LVX	ERY	CLA	TET	TGC	VAN	FOS	RIF	FD
optrA(P47)-pAM401/JH2-2			128	16	4	1	16	128	16	1	64	<0.5	<0.5	<0.125	>2	32	>512	512
pP47-61/JH2-2			32	256	8	<0.5	32	128	16	2	>512	>256	<0.5	<0.125	2	>32	>512	256
E.faecalisJH2-2			4	4	2	2	16	128	16	2	<1	<0.5	<0.5	<0.125	>2	>32	>512	256
JH2-2/pAM401a			128	2	2	1	16	128	16	2	64	<0.5	<0.5	0.25	2	32	>512	256
FH56	hen	E. faecium	128	64	4	2	>512	64	>32	>32	>512	>512	128	<0.125	1	128	8	<2	fexA
FH58	hen	E. faecium	32	128	4	2	>512	64	>32	>32	>512	>512	64	<0.125	1	128	8	<2	fexA
FH59	hen	E. faecium	64	256	4	4	8	32	16	2	>512	>512	128	<0.125	1	64	4	<2	optrA, fexB, poxtA
FH60	hen	E. faecium	32	128	4	4	8	>512	32	8	>512	>512	128	<0.125	0.5	64	4	<2	optrA, fexA
FH65	hen	E. faecium	128	256	4	4	4	>512	>32	>32	>512	>512	128	<0.125	0.5	32	4	<2	optrA, fexA
FH67	hen	E. faecium	32	64	4	4	8	>512	>32	32	>512	>512	128	<0.125	8	64	4	<2	fexB, poxtA
FH69	hen	E. faecium	32	512	8	4	16	64	>32	>32	>512	>512	128	<0.125	0.5	64	4	<2	optrA, fexA
FH70	hen	E. faecium	32	64	4	2	8	>512	8	2	>512	>512	128	<0.125	0.5	32	0.25	<2	optrA, fexA
FH71	hen	E. faecium	32	128	4	4	8	16	8	8	>512	>512	128	<0.125	0.5	32	4	<2	optrA, fexA
FH72	hen	E. faecium	32	64	0.5	2	1	64	<0.25	<0.25	2	1	128	<0.125	0.25	32	0.25	<2	N
FH74	hen	E. faecium	64	64	4	2	8	64	>32	32	2	8	128	<0.125	1	64	4	16	optrA, fexA
FH75	hen	E. faecium	32	64	2	2	>512	>512	8	2	>512	>512	128	<0.125	>32	32	4	<2	optrA, fexA
FH76	hen	E. faecium	64	128	4	4	8	>512	8	2	>512	>512	128	<0.125	0.5	32	0.5	<2	optrA, fexA
H32	hen	E. faecium	64	2048	2	4	4	>512	>32	>32	2	8	128	<0.125	0.5	64	4	<2	optrA, fexA
H38	hen	E. faecium	64	256	0.5	4	4	>512	8	2	>512	>512	128	<0.125	0.5	32	0.5	<2	N
H39	hen	E. faecium	4	128	4	4	8	>512	8	2	>512	>512	128	<0.125	0.5	32	0.5	<2	optrA, fexA
H40	hen	E. faecium	64	4	2	2	8	32	8	2	>512	>512	128	<0.125	>32	32	4	32	N
H55	hen	E. faecium	<2	<2	2	2	8	32	2	0.5	2	8	<2	<0.125	0.5	64	4	32	N
P47	pig	E. faecium	64	256	8	4	128	>512	>32	32	>512	>512	128	<0.125	1	64	4	<2	optrA, fexB, poxtA, fexA
P72	pig	E. faecalis	<2	<2	2	2	8	32	4	2	1	8	<2	<0.125	1	64	8	32	N
P75	pig	E. faecalis	<2	4	2	2	4	64	1	0.5	1	1	<2	<0.125	0.5	128	4	4	N
P79	pig	E. faecalis	<2	<2	2	2	8	64	4	2	2	8	<2	<0.125	0.5	64	8	32	N
ATCC29212			4	2	2	2	8	64	4	1	1	1	8	<0.125	4	128	4	<2
ATCC29213			2	4	2	2	<0.5	64	2	<0.25	1	1	<0.5	<0.125	0.5	32	0.125	<2
a, Shuttle vector pAM401 carries a cat gene that confers high-level resistance to chloramphenicol, but not to florfenicol. b, CHI, chloramphenicol；FFC, Florfenicol；LZD, linezolid；AMP, Ampicillin；GEN, Gentamicin；SPT, Spectinomycin；NOR, Norfloxacin；LVX, levofloxacin；ERY, Erythromycin；CLA, Clarithromycin；TET, tetracycline；TGC, Tigecycline；VAN, vancomycin；FOS, Fosfomycin；RIF, Rifampicin；FD, Fusidic a…
