# Supplementary material for: Molecular characterization of florfenicol and oxazolidinone resistance in Enterococcus isolates from animals in China
Source: Front Microbiol. 2022 Jul 26;13:811692. doi: 10.3389/fmicb.2022.811692 (PMC9360786; doi:10.3389/fmicb.2022.811692)
Supplement: Supplementary file 3 [file Table_6.XLS]

## Sheet: Sheet1
TABLE S3 | Characteristics of the similiar plasmids in this study
Query	Source	Bacterium	Acc. No	Identity	Coverage 1	Coverage 2
pP47-27	pEfm-EF3	Enterococcus faecium	MT683615.1	99.8	100	97.81
pP47-27	pSDGJP3	Enterococcus faecium	CP038171.1	99.8	100	55.61
pP47-27	pC27-2	Enterococcus faecium	MH784602.1	99.84	100	47.68
pP47-27	pC25-1	Enterococcus faecium	MH784601.1	99.84	100	43.64
pP47-27	pHN11	Enterococcus faecium	CP038176.1	99.76	100	43.51
pP47-27	pCQP3-9_2	Enterococcus hirae	CP037957.1	99.84	99.89	84.12
pP47-27	pE843-27	Enterococcus lactis	CP082268.1	99.8	99.81	100
pP47-27	pE843-TC-200	Enterococcus faecium	CP081503.1	99.68	99.81	15.25
pP47-27	pHB2-2	Enterococcus faecium	CP038165.1	99.8	99.52	91.84
pP47-27	pfas4-1	Enterococcus hirae	MK798157.1	99.79	99.47	50.56
pP47-27	p16-021_2	Enterococcus faecium	CP065779.1	99.85	99.28	79.72
pP47-27	p17-318_2	Enterococcus faecium	CP065772.1	99.84	99.28	74.28
pP47-27	p27688_1	Enterococcus faecalis	LR962849.1	99.82	99.28	63.45
pP47-27	pF88_2	Enterococcus faecium	CP072880.1	99.86	99.01	67.23
pP47-27	pSCBC1	Enterococcus faecium	CP038169.1	99.22	98.53	67.5
pP47-27	pYN2-1	Enterococcus faecium	CP038173.1	99.81	98.53	64.43
pP47-27	pT90-6	Enterococcus faecalis	CP069129.1	99.78	95.48	19.18
pP47-27	pT90-3	Enterococcus faecalis	CP069131.1	99.86	95.43	71.47
pP47-27	pT90-1	Enterococcus faecalis	CP068250.1	99.82	95.43	48.33
pP47-27	pT90-4	Enterococcus faecalis	CP069155.1	99.82	95.43	48.33
pP47-27	pEF7150-5	Enterococcus faecium	CP079929.1	99.68	91.68	69.47
pP47-27	pT90-2	Enterococcus faecalis	CP068243.1	99.73	90.69	68.75
pP47-27	pE4456	Enterococcus faecium	LR135484.1	99.82	90.68	70.99
pP47-27	pE1334	Enterococcus faecium	LR134097.1	99.81	90.68	70.99
pP47-27	pE8481	Enterococcus faecium	LR536672.1	99.81	90.36	68.3
pP47-61	pKUB3007-3	Enterococcus faecalis	AP018546.1	97.66	46.74	52.63
pP47-61	pCR1B	Enterococcus gilvus	CP030934.1	96.08	61.56	47.58
pP47-61	pE349	Enterococcus faecalis	KP399637.1	99.52	9.78	16.52
pP47-61	p10-2-2	Enterococcus faecalis	KT862775.1	99.62	14.38	61.45
pP47-61	pE121	Enterococcus faecalis	KT862776.1	99.6	14.37	38.56
pP47-61	pE419	Enterococcus faecalis	KT862777.1	99.39	14.45	91.61
pP47-61	pFX13	Enterococcus faecalis	KT862778.1	99.6	9.9	91.21
pP47-61	pSF35	Enterococcus faecalis	KT862779.1	99.46	14.43	87.4
pP47-61	pXY17	Enterococcus faecalis	KT862780.1	99.42	11.23	55.02
pP47-61	pF120805	Enterococcus faecium	KY579372.1	97.38	50.12	47.11
pP47-61	pE35048-oc	Enterococcus faecium	MF580438.1	96.4	43.08	63.63
pP47-61	Tn6349	Staphylococcus aureus	MH746818.1	96.94	41.77	25.16
Coverage 1：Percentage of regions involved in sequence alignment in the total length of query sequence.
Coverage 2：Percentage of regions involved in sequence alignment in the total length of source sequence.
